# Supplementary material for: A prospective multicenter validation study of a machine learning algorithm classifier on quantitative electroencephalogram for differentiating between dementia with Lewy bodies and Alzheimer’s dementia
Source: PLoS One. 2022 Mar 31;17(3):e0265484. doi: 10.1371/journal.pone.0265484 (PMC8970386; doi:10.1371/journal.pone.0265484)
Supplement: S1 Data — (XLSX) [file pone.0265484.s006.xlsx]

## Sheet: Sheet1
Age(y)	Sex	Years of education	Diagnosis	MMSE	123I-MIBG scan (positive=1)	DaTSCAN (positive=1)	CDR	NPI-visual hallucination	NPI_12	CFI	pareidolia test	Hoehn & Yahr	MC004 classification	AchEI	dose	levodopa/DDI	MC004
74	M	12	Probable DLB	20	1	1	1	2	7	3	17	1	1	donepezil	4.5	0	0.5154
68	M	12	Probable DLB	21	1	1	1	3	5	6	6	2	1	donepezil	3	1	2.0454
71	M	12	Probable AD	21	NA	NA	1	0	3	0	0	0	1	donepezil	5	0	-1.1647
70	M	12	Probable DLB	24	1	NA	1	1	5	3	6	1	1	donepezil	1.5	0	2.6454
71	F	12	Probable AD	19	NA	NA	1	0	3	0	0	0	1	rivastigmine	18	0	-0.3948
69	M	16	Probable AD	25	NA	NA	1	0	3	0	0	0	0	none	0	0	0.1648
76	M	9	Probable DLB	24	1	1	1	3	12	6	17	2	1	donepezil	1.5	1	2.2989
71	F	12	Probable AD	22	NA	NA	1	0	2	0	0	0	1	donepezil	5	0	-0.6464
70	F	16	Probable AD	24	NA	NA	1	0	9	0	0	0	1	galantamine	16	0	-0.5016
67	F	14	Probable DLB	24	NA	1	0.5	8	26	3	0	1	1	donepezil	3	0	0.7796
84	M	16	Probable AD	21	NA	NA	0.5	0	1	0	0	0	1	rivastigmine	9	0	-1.3652
83	F	12	Probable DLB	22	NA	1	0.5	4	4	0	0	3	0	donepezil	8	1	-0.6964
86	M	16	Probable AD	23	NA	NA	1	0	2	0	0	0	1	donepezil	5	0	-0.2187
78	M	9	Probable DLB	25	1	NA	0.5	1	5	0	0	2	1	donepezil	10	0	0.235
85	F	6	Probable AD	20	NA	NA	1	0	11	0	0	0	1	donepezil	5	0	-1.7774
76	M	16	Probable DLB	25	NA	1	0.5	0	4	1	0	2	1	donepezil	10	1	1.0373
80	F	12	Probable AD	16	NA	NA	1	0	4	0	0	0	1	galantamine	24	0	-0.7711
87	F	12	Probable AD	18	NA	NA	1	0	7	0	0	0	1	galantamine	24	0	-0.6218
85	F	9	Probable AD	21	NA	NA	2	0	12	0	0	0	1	donepezil	5	0	-1.1351
83	F	12	Probable DLB	25	1	NA	1	0	8	2	0	3	0	donepezil	10	0	-0.2575
67	M	16	Probable DLB	19	1	NA	1	4	49	8	14	2	1	donepezil	1	0	2.3721
80	F	18	Probable DLB	25	1	1	0.5	0	0	0	0	3	0	donepezil	10	1	-0.2702
77	F	16	Probable DLB	19	NA	1	NA	NA	NA	NA	NA	3	1	none	0	0	2.6979
79	F	12	Probable AD	24	NA	NA	1	0	13	0	0	0	1	donepezil	5	0	-0.2487
81	F	11	Probable AD	21	NA	NA	1	0	4	0	0	0	1	donepezil	5	0	-1.7108
71	M	12	Probable DLB	15	NA	1	1	1	10	3	11	2	1	none	0	0	1.6836
68	F	9	Probable AD	20	NA	NA	1	0	12	0	0	0	1	donepezil	5	0	-0.1028
73	F	12	Probable AD	26	NA	NA	0.5	0	0	0	0	0	1	none	0	0	-0.8995
83	F	9	Probable DLB	23	NA	1	1	0	8	1	10	2	1	donepezil	10	0	2.1307
74	M	16	Probable AD	25	NA	NA	0.5	0	4	0	0	0	0	none	0	0	0.2183
80	M	9	Probable DLB	19	NA	0	0.5	1	6	0	22	0	0	donepezil	5	0	-0.405
65	M	17	Probable AD	19	NA	NA	0.5	0	0	0	0	0	1	donepezil	10	0	-1.016
81	F	9	Probable AD	15	NA	NA	2	0	9	0	0	0	0	donepezil	10	0	1.1172
79	F	12	Probable DLB	26	1	1	1	6	12	2	6	3	0	none	0	0	-0.3021
84	F	9	Probable DLB	19	1	NA	1	8	31	2	20	3	1	none	0	0	0.2559
80	M	16	Probable AD	23	NA	0	0.5	0	5	0	1	0	1	donepezil	5	0	-1.0408
79	M	12	Probable AD	23	NA	NA	none	none	none	none	0	0	1	none	0	0	-1.2728
74	F	12	Probable AD	20	NA	NA	0.5	0	0	0	0	0	1	none	0	0	-0.1329
82	F	12	Probable DLB	19	1	1	0.5	1	6	0	20	2	1	none	0	0	1.8115
